# Supplementary material for: Identification of Oxindoleacetic Acid Conjugates in Quinoa (Chenopodium quinoa Willd.) Seeds by High-Resolution UHPLC-MS/MS
Source: Molecules. 2022 Aug 31;27(17):5629. doi: 10.3390/molecules27175629 (PMC9458244; doi:10.3390/molecules27175629)
Supplement: Supplementary file 1 [file molecules-27-05629-s001.zip]

Archive with 1 entries (1 files):
- molecules-1819873-supplementary.pdf
